# Supplementary material for: A cocktail of three virulent bacteriophages prevents Vibrio cholerae infection in animal models
Source: Nat Commun. 2017 Feb 1;8:14187. doi: 10.1038/ncomms14187 (PMC5296635; doi:10.1038/ncomms14187)
Supplement: Supplementary Data 1 — Sensitivity of surviving mouse isolates to ICP phages. Refers to data presented in Figure 3 and Supplementary Table 1. Sensitivity was determined by efficiency of plating (EOP). [file ncomms14187-s2.xlsx]

## Sheet: Supp Data 1
Supplementary Data 1. Sensitivity of surviving mouse isolates to ICP phages
Refers to data presented in Figure 3 and Supplementary Information Supplementary Table 1. Sensitivity was determined by efficiency of plating (EOP).
Key: S = EOP > 10-1; PS = 10-5 < EOP < 10-1; R = EOP < 10-6 (limit of detection). TURBID* = plaques were turbid instead of clear.
Mouse	Isolate	Efficiency of Plaquing			Resistance
		ICP1	ICP2	ICP3	ICP1	ICP2	ICP3
6h Prophylaxis
EM2	1	1.26042	0.625	0.909091	S	S	S
	2	3.125	0.6875	1.09091	S	S	S
	3	4.47917	1.08333	0.727273	S	S	S
	4	2.60417	1.10417	1.09091	S	S	S
	5	3.4375	1.33333	1.15152	S	S	S
	6	11.0417	1.58333	1	S	S	S
	7	1.22917	0.9375	1	S	S	S
	8	1.125	1.04167	2.90909	S	S	S
	9	1	0.875	0.290909	S	S	S
	10	0.822917	1.125	0.269697	S	S	S
EM3	1	1.45	0.761905	1.09091	S	S	S
	2	1.25397	1.78571	1.12121	S	S	S
	3	0.925	1.77011	1.45455	S	S	S
	4	1.925	1.50575	1.30303	S	S	S
	5	0.65	2.55952	1.21212	S	S	S
	6	0.265	0.970238	1.57576	S	S	S
	7	0.39	2.7381	0.339394	S	S	S
	8	1	0.91954	1.18182	S	S	S
	9	1.55	2.02381	0.787879	S	S	S
	10	3.825	2.2619	1.42424	S	S	S
EM7	1	0.866142	7.97468	0.239394	S	S	S
	2	0.590551	11.1392	1.48485	S	S	S
	3	1.38583	11.7722	0.939394	S	S	S
	4	0.771654	7.46835	1.39394	S	S	S
	5	0.889764	6.83544	1	S	S	S
	6	0.692913	5.56962	1.48485	S	S	S
	7	0.629921	5.06329	0.969697	S	S	S
	8	0.23622	4.55696	1.33333	S	S	S
	9	0.622047	4.93671	1.27273	S	S	S
	10	0.771654	6.58228	0.969697	S	S	S
12h Prophylaxis
CM3	1	1.25	0.68595	0.864407	S	S	S
	2	0.795455	1.1	1.37288	S	S	S
	3	1.63636	1.18182	1.13559	S	S	S
	4	1.75	1.1	1.13559	S	S	S
	5	1.81818	1.02727	1.13559	S	S	S
	6	0.886364	0.763636	1.13559	S	S	S
	7	1.75	0.754545	1.16949	S	S	S
	8	3.47727	0.709091	1.01695	S	S	S
	9	3.97849	0.690909	1.05085	S	S	S
	10	1	0.918182	0.762712	S	S	S
CM4	1	0.839286	0.979381	1.625	S	S	S
	2	0.535714	0.702479	1.45	S	S	S
	3	1.16071	0.710744	1.15	S	S	S
	4	1.23214	0.719008	1.025	S	S	S
	5	0.821429	0.553719	1.4	S	S	S
	6	1.25	0.735537	1.8	S	S	S
	7	0.185714	0.727273	1.4	S	S	S
	8	0.903226	0.586777	1.775	S	S	S
	9	0.203571	0.636364	1.2	S	S	S
	10	0.517857	0.68595	1.05	S	S	S
CM7	1	1.21505	10.8621	1.01695	S	S	S
	2	2.4375	19.9138	1.42373	S	S	S
	3	1.1875	0.586777	0.932203	S	S	S
	4	1.65625	11.8966	1.30508	S	S	S
	5	0.888889	5.77586	0.677966	S	S	S
	6	1.3125	7.58621	0.610169	S	S	S
	7	4.625	7.24138	0.830508	S	S	S
	8	4.03125	3.96552	1.18644	S	S	S
	9	2.875	0.669421	1.10169	S	S	S
	10	1.375	8.18966	1.25424	S	S	S
CM9	1	1.07527	2.02312	0.582524	S	S	S
	2	0.860215	0.487603	3.1068	S	S	S
	3	0.752688	0.959538	1.11864	S	S	S
	4	0.860215	0.757225	0.679612	S	S	S
	5	1.29032	1.22543	0.514563	S	S	S
	6	1.11828	2.02312	0.553398	S	S	S
	7	0.602151	0.677686	0.76699	S	S	S
	8	0.795699	0.702479	0.881356	S	S	S
	9	0.763441	0.727273	1.10169	S	S	S
	10	0.892473	0.818182	0.898305	S	S	S
CM10	1	1.4375	0.406667	0.366667	S	S	S
	2	1.4375	0.323333	1.18182	S	S	S
	3	1.5	0.343333	0.848485	S	S	S
	4	1.6875	0.38	1.45455	S	S	S
	5	1.71875	0.486667	1.18182	S	S	S
	6	2.65625	0.32	1.06061	S	S	S
	7	1.5625	0.366667	0.878788	S	S	S
	8	1.40625	0.33	1.09091	S	S	S
	9	1.53125	2.73333	1.27273	S	S	S
	10	1.53125	1.3	0.939394	S	S	S
24h Prophylaxis
AM1	1	8.66667	7.19298	1.10448	S	S	S
	2	1.15556	1.61404	1.49254	S	S	S
	3	1.71111	1.89474	1.10448	S	S	S
	4	1.2	5.26316	1.04478	S	S	S
	5	1.2	2.17544	0.880597	S	S	S
	6	1.53333	1.84211	0.716418	S	S	S
	7	1.88889	2.66667	0.597015	S	S	S
	8	1.4	6.31579	0.895522	S	S	S
	9	1.22222	7.01754	0.80597	S	S	S
	10	1.44444	23.1579	0.880597	S	S	S
AM2	1	0.95283	1.05455	1.26866	S	S	S
	2	5.18868	1.04545	1.1194	S	S	S
	3	3.77358	1.24545	1.1791	S	S	S
	4	1.48113	1.1	0.940299	S	S	S
	5	0.688679	1.1	0.776119	S	S	S
	6	0.745283	0.790909	0.985075	S	S	S
	7	1.22642	1.02727	0.626866	S	S	S
	8	0.95283	1.41818	0.776119	S	S	S
	9	1.26415	0.618182	0.940299	S	S	S
	10	0.792453	0.563636	0.850746	S	S	S
DM1	1	3.44828e-07	1.66667	1e-06	PS	S	R
	2	1.78947	1.66667	0.715789	S	S	S
	3	1.81633	3.70833	0.95	S	S	S
	4	1.1746	3.33333	1e-06	S	S	R
	5	1.65306	1.29167	0.788889	S	S	S
	6	0.816327	0.65	0.744444	S	S	S
	7	1.10204	TURBID*	0.736842	S	PS	S
	8	1.72414e-05	2.08333	1e-06	PS	S	R
	9	1.81633	0.254167	1e-06	S	S	R
	10	1.06122	1.95833	1.03333	S	S	S
DM2	1	1.04082	0.528736	1.03488	S	S	S
	2	1.20408	0.896552	0.988372	S	S	S
	3	1.59184	TURBID*	0.825581	S	PS	S
	4	2.44828	3.20833	0.662791	S	S	S
	5	0.877551	1.16667	0.709302	S	S	S
	6	0.938776	0.875	0.906977	S	S	S
	7	1.14286	2.16667	0.802326	S	S	S
	8	0.897959	1.95833	0.813953	S	S	S
	9	0.938776	0.370833	0.77907	S	S	S
	10	0.979592	1.04167	1.01163	S	S	S
DM3	1	1.40816	1.22222	0.95	S	S	S
	2	0.693878	0.814815	1.625	S	S	S
	3	1.95918	1.14815	0.725	S	S	S
	4	1.16327	0.588889	1.65	S	S	S
	5	0.612245	0.622222	0.975	S	S	S
	6	1.20408	0.477778	0.875	S	S	S
	7	0.591837	0.466667	0.775	S	S	S
	8	0.440816	1.07407	0.365	S	S	S
	9	1.04082	0.411111	0.3325	S	S	S
	10	0.612245	0.311111	0.3175	S	S	S
DM4	1	1.22449	1e-06	0.378378	S	R	S
	2	0.959184	0.962963	0.864865	S	S	S
	3	1.26531	1.03704	0.891892	S	S	S
	4	1.02041	0.42963	0.972973	S	S	S
	5	1.14286	1e-06	0.891892	S	R	S
	6	0.591837	0.244444	0.891892	S	S	S
	7	1	0.425926	0.191892	S	S	S
	8	0.719298	0.851852	1	S	S	S
	9	0.701754	1e-06	0.156757	S	R	S
	10	0.857143	1e-06	0.340541	S	R	S
DM5	1	1.8254	0.719008	0.739726	S	S	S
	2	4.82759e-05	2.98113	TURBID*	PS	S	PS
	3	1	0.521429	0.808219	S	S	S
	4	1.07527	0.16875	0.726027	S	S	S
	5	1.04762	1e-06	0.671233	S	R	S
	6	2.40541	1e-06	0.424658	S	R	S
	7	3.75691	1e-06	0.410959	S	S	S
	8	5.02762	0.957447	0.547945	S	S	S
	9	2.48276e-05	2.90566	1e-06	PS	S	R
	10	5.02762	1.09574	0.657534	S	S	S
DM6	1	1.21795	1e-06	0.43662	S	R	S
	2	0.974359	1e-06	0.633803	S	R	S
	3	1.03846	0.977011	0.704225	S	S	S
	4	1.53846	1e-06	0.408451	S	R	S
	5	1	1e-06	0.43662	S	R	S
	6	0.303	1e-06	0.469	S	R	S
	7	0.824561	0.0140625	0.605634	S	PS	S
	9	0.666667	0.0153125	0.704225	S	PS	S
	10	0.183333	1e-06	0.647887	S	R	S
DM7	1	7.8453	1.34043	1.61053	S	S	S
	2	1.35135	1.30189	1.68421	S	S	S
	3	5.08287	1.05319	1.12632	S	S	S
	4	6.46409	1.19149	1.09474	S	S	S
	5	5.46961	1.26596	0.778947	S	S	S
	6	3.70166	1e-06	0.694737	S	R	S
	7	0.756757	1.13208	0.757895	S	S	S
	8	1.81081	1.9434	0.473684	S	S	S
	9	1.78378	0.981132	3.33333	S	S	S
	10	0.783784	1e-06	3.93939	S	R	S
DM8	1	1.75676	0.679245	1.14737	S	S	S
	2	1.43243	1.11321	1	S	S	S
	3	1.64865	1.16981	0.884211	S	S	S
	4	1.16216	1.18868	0.757895	S	S	S
	5	1.97297	1.33962	0.715789	S	S	S
	6	1.67568	1.24528	0.821053	S	S	S
	7	1.75676	0.754717	0.578947	S	S	S
	8	0.891892	1.15094	0.831579	S	S	S
	9	1.62162	0.754717	0.473684	S	S	S
	10	1.75676	0.90566	0.6	S	S	S
