# Supplementary material for: A cocktail of three virulent bacteriophages prevents Vibrio cholerae infection in animal models
Source: Nat Commun. 2017 Feb 1;8:14187. doi: 10.1038/ncomms14187 (PMC5296635; doi:10.1038/ncomms14187)
Supplement: Supplementary Data 2 — Mutations in selected surviving mouse isolates. Selected isolates (from Figure 3, Supplementary Table 1, and Supplementary Data 1) were submitted to whole-genome sequencing, and variant analysis was performed on reads mapped to the V. cholerae N16961 genome, chromosomes I and II (NC_002505, NC_002506). Virulence predictions are based on prior Tn-Seq analyses identifying V. cholerae genes needed in the infant mouse model13 and the infant rabbit model18-20. [file ncomms14187-s3.xlsx]

## Sheet: Supp Data 2
Supplementary Data 2. Mutations in selected surviving mouse isolates
Selected isolates (from Figure 3, Supplementary Information Supplementary Table 1, and Supplementary Data 1) were submitted to whole-genome sequencing, and variant analysis was performed on reads mapped to the V. cholerae N16961 genome, chromosomes I and II (NC_002505, NC_002506).
Virulence predictions are based on prior Tn-Seq analyses identifying V. cholerae genes needed in the infant mouse model13 and the infant rabbit model18-20.
Key
Resistance based on Supplementary Data 1: S = sensitive; PS = partially sensitive; R = resistant;
Predicted virulence: Y = virulent; N = not virulent; ND = not determined; U = disagreements in literature.
	=	lipopolysaccharide synthesis mutant
	=	toxR mutant
	=	ompU mutant
Isolate	Resistance			Reference Genome	Reference Position	Variant Type	Ref.	Var.	Annotations for Site	Amino Acid Change	Predicted Virulence
	ICP1	ICP2	ICP3								In Mice	In Rabbits
24 hour prophylaxis
DM1-1	PS	S	R	NC_002505	2935936	Deletion	A	-	Gene: VCr023, 23Sh ribosomal RNA		N	U
				NC_002506	345334	Insertion	-	G	Intergenic, between VCA0351 (uncharacterized) and VCA0353 (uncharacterized)
				NC_002506	186753	Deletion	CC	-	Gene: VCA0168 (pseudogene)
				NC_002505	249823	SNV	G	A	Gene: VC0243, gmd CDS: GDP-mannose 4,6-dehydratase	Trp167*
				NC_002505	2935941	Deletion	T	-	Gene: VCr023, 23Sh ribosomal RNA
				NC_002505	1832842	Insertion	-	CTTA	Intergenic, between VC1699 (uncharacterized) and VC1700 (intracellular septation protein A)
				NC_002505	2935938	SNV	T	G	Gene: VCr023, 23Sh ribosomal RNA
				NC_002506	186759	Deletion	GG	-	Gene: VCA0168 (pseudogene)
				NC_002505	2935930	MNV	ACC	GGG	Gene: VCr023, 23Sh ribosomal RNA
				NC_002505	2935934	SNV	C	T	Gene: VCr023, 23Sh ribosomal RNA
				NC_002505	1737471	SNV	C	T	Gene: VC1620 (pseudogene)
				NC_002505	2929604	SNV	A	T	Gene: VCr020, 23Sg ribosomal RNA
				NC_002505	2935929	Insertion	-	G	Gene: VCr023, 23Sh ribosomal RNA
				NC_002505	2935948	Replacement	CG	A	Gene: VCr023, 23Sh ribosomal RNA
				NC_002505	2929934	MNV	TC	GA	Gene: VCr020, 23Sg ribosomal RNA
				NC_002506	273278	Deletion	CG	-	Gene: VCA0254, uncharacterized CDS: predicted glycosyl hydrolase	Arg715fs
				NC_002505	2935944	MNV	TC	GT	Gene: VCr023, 23Sh ribosomal RNA
				NC_002505	1372253	Insertion	-	TCTTTG	Gene: VC1293 CDS: aromatic amino acid aminotransferase	Asp158_Phe159insLysAsp
DM1-4	S	S	R	NC_002505	1737441	Deletion	T	-	Gene: VC1620 (pseudogene)		N	U
				NC_002506	345470	SNV	A	G	Intergenic, between VCA0351 (uncharacterized) and VCA0353 (uncharacterized)
				NC_002506	186753	Deletion	CC	-	Gene: VCA0168 (pseudogene)
				NC_002506	345334	Insertion	-	G	Intergenic, between VCA0351 (uncharacterized) and VCA0353 (uncharacterized)
				NC_002506	186759	Deletion	GG	-	Gene: VCA0168 (pseudogene)
				NC_002505	1832842	Insertion	-	CTTA	Intergenic, between VC1699 (uncharacterized) and VC1700 (intracellular septation protein A)
				NC_002506	273278	Deletion	CG	-	Gene: VCA0254, uncharacterized CDS: predicted glycosyl hydrolase	Arg715fs
				NC_002505	275113	Deletion	A	-	Gene: VC0269, manA CDS: mannose-6-phosphate isomerase for perosamine synthesis	Arg205fs
				NC_002505	1372253	Insertion	-	TCTTTG	Gene: VC1293 CDS: aromatic amino acid aminotransferase	Asp158_Phe159insLysAsp
DM1-7	S	PS	S	NC_002505	2935941	Deletion	T	-	Gene: VCr023, 23Sh ribosomal RNA		ND	ND
				NC_002506	345470	SNV	A	G	Intergenic, between VCA0351 (uncharacterized) and VCA0353 (uncharacterized)
				NC_002506	186753	Deletion	CC	-	Gene: VCA0168 (pseudogene)
				NC_002506	345334	Insertion	-	G	Intergenic, between VCA0351 (uncharacterized) and VCA0353 (uncharacterized)
				NC_002506	186759	Deletion	GG	-	Gene: VCA0168 (pseudogene)
				NC_002505	1832842	Insertion	-	CTTA	Intergenic, between VC1699 (uncharacterized) and VC1700 (intracellular septation protein A)
				NC_002505	2935944	MNV	TC	GT	Gene: VCr023, 23Sh ribosomal RNA
				NC_002505	2935948	Replacement	CG	A	Gene: VCr023, 23Sh ribosomal RNA
				NC_002506	273278	Deletion	CG	-	Gene: VCA0254, uncharacterized CDS: predicted glycosyl hydrolase	Arg715fs
				NC_002505	2935938	SNV	T	G	Gene: VCr023, 23Sh ribosomal RNA
				NC_002505	1372253	Insertion	-	TCTTTG	Gene: VC1293 CDS: aromatic amino acid aminotransferase	Asp158_Phe159insLysAsp
				NC_002505	1234653	Deletion	G	-	Gene: VC1162, uncharcterized	Pro81fs
DM1-8	PS	S	R	NC_002505	1737441	Deletion	T	-	Gene: VC1620 (pseudogene)		N	N
				NC_002505	2935230	SNV	A	G	Gene: VCr023, 23Sh ribosomal RNA
				NC_002506	345470	SNV	A	G	Intergenic, between VCA0351 (uncharacterized) and VCA0353 (uncharacterized)
				NC_002506	186753	Deletion	CC	-	Gene: VCA0168 (pseudogene)
				NC_002505	2821206	Insertion	-	T	Intergenic, between VC2646 (phosphoenolpyruvate carboxylase) and VC2647 (uncharacterized)
				NC_002506	345334	Insertion	-	G	Intergenic, between VCA0351 (uncharacterized) and VCA0353 (uncharacterized)
				NC_002506	186759	Deletion	GG	-	Gene: VCA0168 (pseudogene)
				NC_002505	1832842	Insertion	-	CTTA	Intergenic, between VC1699 (uncharacterized) and VC1700 (intracellular septation protein A)
				NC_002505	2935941	Deletion	T	-	Gene: VCr023, 23Sh ribosomal RNA
				NC_002505	1372253	Insertion	-	TCTTTG	Gene: VC1293 CDS: aromatic amino acid aminotransferase	Asp158_Phe159insLysAsp
				NC_002505	248700	SNV	G	C	Gene: VC0242, manB CDS: Phosphomannomutase	Asp258His
				NC_002505	248699	Insertion	-	G	Gene: VC0242, manB CDS: Phosphomannomutase	Phe257fs
DM1-9	S	S	R	NC_002505	1737471	SNV	C	T	Gene: VC1620 (pseudogene)		N	U
				NC_002505	2928218	SNV	T	A	Gene: VCr020, 23Sg ribosomal RNA
				NC_002505	2928220	SNV	C	G	Gene: VCr020, 23Sg ribosomal RNA
				NC_002505	2929607	SNV	T	G	Gene: VCr020, 23Sg ribosomal RNA
				NC_002505	2930393	Insertion	-	TC	Gene: VCr020, 23Sg ribosomal RNA
				NC_002505	2930395	SNV	C	T	Gene: VCr020, 23Sg ribosomal RNA
				NC_002505	2930397	MNV	CA	TC	Gene: VCr020, 23Sg ribosomal RNA
				NC_002505	2930401	Replacement	TAA	G	Gene: VCr020, 23Sg ribosomal RNA
				NC_002505	2930405	SNV	A	G	Gene: VCr020, 23Sg ribosomal RNA
				NC_002505	2930417	Insertion	-	A	Gene: VCr020, 23Sg ribosomal RNA
				NC_002505	2930419	SNV	C	A	Gene: VCr020, 23Sg ribosomal RNA
				NC_002506	186753	Deletion	CC	-	Gene: VCA0168 (pseudogene)
				NC_002506	345334	Insertion	-	G	Intergenic, between VCA0351 (uncharacterized) and VCA0353 (uncharacterized)
				NC_002505	1832842	Insertion	-	CTTA	Intergenic, between VC1699 (uncharacterized) and VC1700 (intracellular septation protein A)
				NC_002506	186759	Deletion	GG	-	Gene: VCA0168 (pseudogene)
				NC_002505	274720	Deletion	A	-	Gene: VC0269, manA CDS: mannose-6-phosphate isomerase for perosamine synthesis	NP_229925.1:p.Thr74fs
				NC_002505	2928227	Replacement	C	AA	Gene: VCr020, 23Sg ribosomal RNA
				NC_002505	2928222	Deletion	A	-	Gene: VCr020, 23Sg ribosomal RNA
				NC_002505	1737473	SNV	C	G	Gene: VC1620 (pseudogene)
				NC_002505	1737476	SNV	G	T	Gene: VC1620 (pseudogene)
				NC_002505	2928230	Insertion	-	G	Gene: VCr020, 23Sg ribosomal RNA
				NC_002505	2929614	SNV	G	A	Gene: VCr020, 23Sg ribosomal RNA
				NC_002505	2929925	Insertion	-	C	Gene: VCr020, 23Sg ribosomal RNA
				NC_002505	2929928	SNV	G	A	Gene: VCr020, 23Sg ribosomal RNA
				NC_002505	2929930	SNV	C	G	Gene: VCr020, 23Sg ribosomal RNA
				NC_002505	2929935	Insertion	-	C	Gene: VCr020, 23Sg ribosomal RNA
				NC_002505	2929936	SNV	G	T	Gene: VCr020, 23Sg ribosomal RNA
				NC_002505	2929940	SNV	A	C	Gene: VCr020, 23Sg ribosomal RNA
				NC_002506	273278	Deletion	CG	-	Gene: VCA0254, uncharacterized CDS: predicted glycosyl hydrolase	Arg715fs
				NC_002505	1372253	Insertion	-	TCTTTG	Gene: VC1293 CDS: aromatic amino acid aminotransferase	Asp158_Phe159insLysAsp
				NC_002505	2930413	MNV	TC	GT	Gene: VCr020, 23Sg ribosomal RNA
DM2-3	S	PS	S	NC_002505	2928220	SNV	C	G	Gene: VCr020, 23Sg ribosomal RNA		Y	U
				NC_002505	2928230	Insertion	-	G	Gene: VCr020, 23Sg ribosomal RNA
				NC_002505	2930405	SNV	A	G	Gene: VCr020, 23Sg ribosomal RNA
				NC_002505	2930417	Insertion	-	A	Gene: VCr020, 23Sg ribosomal RNA
				NC_002505	2930419	SNV	C	A	Gene: VCr020, 23Sg ribosomal RNA
				NC_002506	186753	Deletion	CC	-	Gene: VCA0168 (pseudogene)
				NC_002506	345334	Insertion	-	G	Intergenic, between VCA0351 (uncharacterized) and VCA0353 (uncharacterized)
				NC_002506	186759	Deletion	GG	-	Gene: VCA0168 (pseudogene)
				NC_002505	1832842	Insertion	-	CTTA	Intergenic, between VC1699 (uncharacterized) and VC1700 (intracellular septation protein A)
				NC_002506	273278	Deletion	CG	-	Gene: VCA0254, uncharacterized CDS: predicted glycosyl hydrolase	Arg715fs
				NC_002505	2930410	Replacement	CT	GAGA	Gene: VCr020, 23Sg ribosomal RNA
				NC_002505	2930413	MNV	TC	GT	Gene: VCr020, 23Sg ribosomal RNA
				NC_002505	2928218	SNV	T	A	Gene: VCr020, 23Sg ribosomal RNA
				NC_002505	2928222	Deletion	A	-	Gene: VCr020, 23Sg ribosomal RNA
				NC_002505	2928225	SNV	C	A	Gene: VCr020, 23Sg ribosomal RNA
				NC_002505	2928227	Replacement	C	AA	Gene: VCr020, 23Sg ribosomal RNA
				NC_002505	2930402	MNV	AA	TG	Gene: VCr020, 23Sg ribosomal RNA
				NC_002505	2935941	Deletion	T	-	Gene: VCr023, 23Sh ribosomal RNA
				NC_002505	2935944	MNV	TC	GT	Gene: VCr023, 23Sh ribosomal RNA
				NC_002505	1372253	Insertion	-	TCTTTG	Gene: VC1293 CDS: aromatic amino acid aminotransferase	Asp158_Phe159insLysAsp
				NC_002505	675763	Insertion	-	CTTTGTCACC	Gene: VC0633, ompU CDS: outer membrane protein OmpU	Ala40fs
DM4-1	S	R	S	NC_002505	2930417	Insertion	-	A	Gene: VCr020, 23Sg ribosomal RNA		ND	ND
				NC_002505	2935941	Deletion	T	-	Gene: VCr020, 23Sg ribosomal RNA
				NC_002505	2935944	MNV	TC	GT	Gene: VCr020, 23Sg ribosomal RNA
				NC_002505	2935948	Replacement	CG	A	Gene: VCr020, 23Sg ribosomal RNA
				NC_002506	345470	SNV	A	G	Intergenic, between VCA0351 (uncharacterized) and VCA0353 (uncharacterized)
				NC_002506	345334	Insertion	-	G	Intergenic, between VCA0351 (uncharacterized) and VCA0353 (uncharacterized)
				NC_002506	186753	Deletion	CC	-	Gene: VCA0168 (pseudogene)
				NC_002505	1832842	Insertion	-	CTTA	Intergenic, between VC1699 (uncharacterized) and VC1700 (intracellular septation protein A)
				NC_002506	186759	Deletion	GG	-	Gene: VCA0168 (pseudogene)
				NC_002505	2935938	SNV	T	G	Gene: VCr023, 23Sh ribosomal RNA
				NC_002506	273278	Deletion	CG	-	Gene: VCA0254, uncharacterized CDS: predicted glycosyl hydrolase	Arg715fs
				NC_002505	1372253	Insertion	-	TCTTTG	Gene: VC1293 CDS: aromatic amino acid aminotransferase	Asp158_Phe159insLysAsp
DM4-5	S	R	S	NC_002505	1737441	Deletion	T	-	Gene: VC1620 (pseudogene)		N	N
				NC_002505	2930405	SNV	A	G	Gene: VCr020, 23Sg ribosomal RNA
				NC_002506	345470	SNV	A	G	Intergenic, between VCA0351 (uncharacterized) and VCA0353 (uncharacterized)
				NC_002506	186753	Deletion	CC	-	Gene: VCA0168 (pseudogene)
				NC_002505	1047724	SNV	C	T	Gene: VC0984, toxR CDS: cholera toxin transcriptional activator	Asp101Asn
				NC_002506	345334	Insertion	-	G	Intergenic, between VCA0351 (uncharacterized) and VCA0353 (uncharacterized)
				NC_002505	1832842	Insertion	-	CTTA	Intergenic, between VC1699 (uncharacterized) and VC1700 (intracellular septation protein A)
				NC_002506	186759	Deletion	GG	-	Gene: VCA0168 (pseudogene)
				NC_002505	2930401	Replacement	TAA	G	Gene: VCr020, 23Sg ribosomal RNA
				NC_002505	2935936	Deletion	A	-	Gene: VCr023, 23Sh ribosomal RNA
				NC_002505	1372253	Insertion	-	TCTTTG	Gene: VC1293 CDS: aromatic amino acid aminotransferase	Asp158_Phe159insLysAsp
				NC_002505	2930395	SNV	C	T	Gene: VCr020, 23Sg ribosomal RNA
				NC_002505	2930397	MNV	CA	TC	Gene: VCr020, 23Sg ribosomal RNA
				NC_002505	2239065	SNV	C	T	CDS: VC2080, Gene: VC2080
				NC_002505	2936165	Insertion	-	T	Gene: VCr023, 23Sh ribosomal RNA
DM4-9	S	R	S	NC_002506	186753	Deletion	CC	-	Gene: VCA0168 (pseudogene)		ND	ND
				NC_002506	345334	Insertion	-	G	Intergenic, between VCA0351 (uncharacterized) and VCA0353 (uncharacterized)
				NC_002506	186759	Deletion	GG	-	Gene: VCA0168 (pseudogene)
				NC_002505	1832842	Insertion	-	CTTA	Intergenic, between VC1699 (uncharacterized) and VC1700 (intracellular septation protein A)
				NC_002506	273278	Deletion	CG	-	Gene: VCA0254, uncharacterized CDS: predicted glycosyl hydrolase	Arg715fs
				NC_002505	2928222	SNV	A	G	Gene: VCr020, 23Sg ribosomal RNA
				NC_002505	1372253	Insertion	-	TCTTTG	Gene: VC1293 CDS: aromatic amino acid aminotransferase	Asp158_Phe159insLysAsp
DM4-10	S	R	S	NC_002505	2930417	Insertion	-	A	Gene: VCr020, 23Sg ribosomal RNA		N	N
				NC_002505	2935930	MNV	AC	GG	Gene: VCr023, 23Sh ribosomal RNA
				NC_002505	2935934	SNV	C	T	Gene: VCr023, 23Sh ribosomal RNA
				NC_002505	2935936	Deletion	A	-	Gene: VCr023, 23Sh ribosomal RNA
				NC_002505	2935941	Deletion	T	-	Gene: VCr023, 23Sh ribosomal RNA
				NC_002506	345334	Insertion	-	G	Intergenic, between VCA0351 (uncharacterized) and VCA0353 (uncharacterized)
				NC_002506	186753	Deletion	CC	-	Gene: VCA0168 (pseudogene)
				NC_002505	1047778	SNV	C	T	Gene: VC0984, toxR CDS: cholera toxin transcriptional activator	Val83Ile
				NC_002506	186759	Deletion	GG	-	Gene: VCA0168 (pseudogene)
				NC_002505	2930401	Replacement	TAA	G	Gene: VCr020, 23Sg ribosomal RNA
				NC_002505	2930405	SNV	A	G	Gene: VCr020, 23Sg ribosomal RNA
				NC_002505	2935944	MNV	TC	GT	Gene: VCr023, 23Sh ribosomal RNA
				NC_002505	2935948	Replacement	CG	A	Gene: VCr023, 23Sh ribosomal RNA
				NC_002505	1832842	Insertion	-	CTTA	Intergenic, between VC1699 (uncharacterized) and VC1700 (intracellular septation protein A)
				NC_002505	2935929	Insertion	-	G	Gene: VCr023, 23Sh ribosomal RNA
				NC_002506	273278	Deletion	CG	-	Gene: VCA0254, uncharacterized CDS: predicted glycosyl hydrolase	Arg715fs
				NC_002505	1737471	MNV	CGCGC	TATAA	Gene: VC1620 (pseudogene)
				NC_002505	1372253	Insertion	-	TCTTTG	Gene: VC1293 CDS: aromatic amino acid aminotransferase	Asp158_Phe159insLysAsp
				NC_002505	1737477	SNV	C	A	Gene: VC1620 (pseudogene)
				NC_002505	1737479	SNV	T	A	Gene: VC1620 (pseudogene)
				NC_002505	2929595	SNV	G	T	Gene: VCr020, 23Sg ribosomal RNA
				NC_002505	2930413	MNV	TC	GT	Gene: VCr020, 23Sg ribosomal RNA
DM5-2	PS	S	PS	NC_002505	2929513	MNV	AG	CT	Gene: VCr020, 23Sg ribosomal RNA		N	N
				NC_002505	2929516	SNV	T	C	Gene: VCr020, 23Sg ribosomal RNA
				NC_002505	2929518	Insertion	-	A	Gene: VCr020, 23Sg ribosomal RNA
				NC_002505	2929519	SNV	A	C	Gene: VCr020, 23Sg ribosomal RNA
				NC_002505	2929521	MNV	GT	CA	Gene: VCr020, 23Sg ribosomal RNA
				NC_002505	2929525	SNV	T	A	Gene: VCr020, 23Sg ribosomal RNA
				NC_002505	2929527	SNV	T	A	Gene: VCr020, 23Sg ribosomal RNA
				NC_002505	2929529	MNV	TC	GG	Gene: VCr020, 23Sg ribosomal RNA
				NC_002505	2935941	Deletion	T	-	Gene: VCr023, 23Sh ribosomal RNA
				NC_002505	2935944	MNV	TC	GT	Gene: VCr023, 23Sh ribosomal RNA
				NC_002505	2935948	Replacement	CG	A	Gene: VCr023, 23Sh ribosomal RNA
				NC_002505	230567	SNV	C	T	Gene: VC0224, wbeE CDS: perosamine synthase	Gly63Asp
				NC_002506	345470	SNV	A	G	Intergenic, between VCA0351 (uncharacterized) and VCA0353 (uncharacterized)
				NC_002506	186753	Deletion	CC	-	Gene: VCA0168 (pseudogene)
				NC_002506	345334	Insertion	-	G	Intergenic, between VCA0351 (uncharacterized) and VCA0353 (uncharacterized)
				NC_002505	1737441	Deletion	T	-	Gene: VC1620 (pseudogene)
				NC_002506	186759	Deletion	GG	-	Gene: VCA0168 (pseudogene)
				NC_002505	1832842	Insertion	-	CTTA	Intergenic, between VC1699 (uncharacterized) and VC1700 (intracellular septation protein A)
				NC_002505	2928220	SNV	C	G	Gene: VCr020, 23Sg ribosomal RNA
				NC_002505	2935938	SNV	T	G	Gene: VCr023, 23Sh ribosomal RNA
				NC_002505	2929508	MNV	GTAG	CACA	Gene: VCr020, 23Sg ribosomal RNA
				NC_002505	2935925	Deletion	G	-	Gene: VCr023, 23Sh ribosomal RNA
				NC_002505	2935929	Insertion	-	G	Gene: VCr023, 23Sh ribosomal RNA
				NC_002505	2935930	MNV	ACC	GGG	Gene: VCr023, 23Sh ribosomal RNA
				NC_002505	2935936	Deletion	A	-	Gene: VCr023, 23Sh ribosomal RNA
				NC_002505	1584752	MNV	AT	TC	Intergenic, downstream of VC1478 (transposase OrfAB, subunitB) and VC1479 (uncharacterized)
				NC_002505	1372253	Insertion	-	TCTTTG	Gene: VC1293 CDS: aromatic amino acid aminotransferase	Asp158_Phe159insLysAsp
				NC_002506	273278	Deletion	CG	-	Gene: VCA0254, uncharacterized CDS: predicted glycosyl hydrolase	Arg715fs
				NC_002505	2928218	SNV	T	A	Gene: VCr020, 23Sg ribosomal RNA
				NC_002505	2928222	Deletion	A	-	Gene: VCr020, 23Sg ribosomal RNA
				NC_002505	2928227	Replacement	C	AA	Gene: VCr020, 23Sg ribosomal RNA
				NC_002505	2928230	Insertion	-	G	Gene: VCr020, 23Sg ribosomal RNA
DM5-5	S	R	S	NC_002505	674987	MNV	TTT	CAA	Gene: VC0633, ompU CDS: outer membrane protein OmpU	Lys298Leu	Y	U
				NC_002505	674991	SNV	G	A	Gene: VC0633, ompU CDS: outer membrane protein OmpU	Ala297Val
				NC_002505	674993	SNV	T	C	Gene: VC0633, ompU CDS: outer membrane protein OmpU
				NC_002505	2930417	Insertion	-	A	Gene: VCr023, 23Sh ribosomal RNA
				NC_002505	2935929	Insertion	-	G	Gene: VCr023, 23Sh ribosomal RNA
				NC_002505	2935934	SNV	C	T	Gene: VCr023, 23Sh ribosomal RNA
				NC_002505	674976	SNV	G	T	Gene: VC0633, ompU CDS: outer membrane protein OmpU	Ala302Glu
				NC_002505	675567	SNV	C	G	Gene: VC0633, ompU CDS: outer membrane protein OmpU	Gly105Ala
				NC_002505	674957	SNV	G	A	Gene: VC0633, ompU CDS: outer membrane protein OmpU
				NC_002506	186753	Deletion	CC	-	Gene: VCA0168 (pseudogene)
				NC_002506	345334	Insertion	-	G	Intergenic, between VCA0351 (uncharacterized) and VCA0353 (uncharacterized)
				NC_002505	675537	SNV	T	A	Gene: VC0633, ompU CDS: outer membrane protein OmpU	Asn115Ile
				NC_002505	675547	SNV	T	G	Gene: VC0633, ompU CDS: outer membrane protein OmpU	Ser112Arg
				NC_002505	675541	Replacement	CT	A	Gene: VC0633, ompU CDS: outer membrane protein OmpU	Asp114fs
				NC_002505	675549	MNV	TT	AA	Gene: VC0633, ompU CDS: outer membrane protein OmpU	Asn111Phe
				NC_002505	675554	SNV	A	T	Gene: VC0633, ompU CDS: outer membrane protein OmpU
				NC_002505	675556	SNV	A	G	Gene: VC0633, ompU CDS: outer membrane protein OmpU	Ser109Pro
				NC_002505	675534	MNV	CG	GA	Gene: VC0633, ompU CDS: outer membrane protein OmpU	Arg116Ser
				NC_002505	675545	Insertion	-	A	Gene: VC0633, ompU CDS: outer membrane protein OmpU	Leu113fs
				NC_002505	674953	SNV	T	A	Gene: VC0633, ompU CDS: outer membrane protein OmpU	Thr310Ser
				NC_002505	675558	MNV	GC	TT	Gene: VC0633, ompU CDS: outer membrane protein OmpU	Ala108Lys
				NC_002505	674969	SNV	A	C	Gene: VC0633, ompU CDS: outer membrane protein OmpU	Asn304Lys
				NC_002505	675561	Replacement	TTTT	AAG	Gene: VC0633, ompU CDS: outer membrane protein OmpU	Lys106fs
				NC_002506	186759	Deletion	GG	-	Gene: VCA0168 (pseudogene)
				NC_002505	674955	Deletion	G	-	Gene: VC0633, ompU CDS: outer membrane protein OmpU	Ala309fs
				NC_002505	674965	SNV	C	T	Gene: VC0633, ompU CDS: outer membrane protein OmpU	Ala306Thr
				NC_002505	2935941	Deletion	T	-	Gene: VCr023, 23Sh ribosomal RNA
				NC_002505	674959	MNV	CGA	TAG	Gene: VC0633, ompU CDS: outer membrane protein OmpU	Ile307_Asp308delinsThrAsn
				NC_002505	674971	MNV	TAT	CGC	Gene: VC0633, ompU CDS: outer membrane protein OmpU	Asp303_Asn304delinsGlyAsp
				NC_002505	2935936	Deletion	A	-	Gene: VCr023, 23Sh ribosomal RNA
				NC_002505	2935938	SNV	T	G	Gene: VCr023, 23Sh ribosomal RNA
				NC_002505	674949	MNV	TAA	CTT	Gene: VC0633, ompU CDS: outer membrane protein OmpU	Tyr311Ser
				NC_002505	2935930	MNV	ACC	GGG	Gene: VCr023, 23Sh ribosomal RNA
				NC_002505	1832842	Insertion	-	CTTA	Intergenic, between VC1699 (uncharacterized) and VC1700 (intracellular septation protein A)
				NC_002505	674983	MNV	TTT	AAA	Gene: VC0633, ompU CDS: outer membrane protein OmpU	Glu299_Thr300delinsValSer
				NC_002505	674980	SNV	A	T	Gene: VC0633, ompU CDS: outer membrane protein OmpU	Ser301Thr
				NC_002505	2935948	Replacement	CG	A	Gene: VCr023, 23Sh ribosomal RNA
				NC_002505	2930405	SNV	A	G	Gene: VCr020, 23Sg ribosomal RNA
				NC_002505	2935944	MNV	TC	GT	Gene: VCr023, 23Sh ribosomal RNA
				NC_002505	1372253	Insertion	-	TCTTTG	Gene: VC1293 CDS: aromatic amino acid aminotransferase	Asp158_Phe159insLysAsp
				NC_002505	403479	SNV	G	C	Gene: VCt027, tRNA-Ala-4 transfer RNA
				NC_002505	2928225	SNV	C	A	Gene: VCr020, 23Sg ribosomal RNA
				NC_002505	2929925	SNV	G	C	Gene: VCr020, 23Sg ribosomal RNA
				NC_002505	675523	MNV	CG	AT	Gene: VC0633, ompU CDS: outer membrane protein OmpU	Tyr119_Ala120delins*Ser
DM5-6	S	R	S	NC_002505	2935925	Deletion	G	-	Gene: VCr023, 23Sh ribosomal RNA		N	N
				NC_002505	2935929	Insertion	-	G	Gene: VCr023, 23Sh ribosomal RNA
				NC_002505	2935930	MNV	ACC	GGG	Gene: VCr023, 23Sh ribosomal RNA
				NC_002505	2935934	SNV	C	T	Gene: VCr023, 23Sh ribosomal RNA
				NC_002505	2935936	Deletion	A	-	Gene: VCr023, 23Sh ribosomal RNA
				NC_002506	186753	Deletion	CC	-	Gene: VCA0168 (pseudogene)
				NC_002506	345334	Insertion	-	G	Intergenic, between VCA0351 (uncharacterized) and VCA0353 (uncharacterized)
				NC_002505	1047950	Deletion	T	-	Gene: VC0984, toxR CDS: cholera toxin transcriptional activator	Lys25fs
				NC_002505	1832842	Insertion	-	CTTA	Intergenic, between VC1699 (uncharacterized) and VC1700 (intracellular septation protein A)
				NC_002505	2930417	Insertion	-	A	Gene: VCr020, 23Sg ribosomal RNA
				NC_002506	273278	Deletion	CG	-	Gene: VCA0254, uncharacterized CDS: predicted glycosyl hydrolase	Arg715fs
				NC_002506	186759	Deletion	GG	-	Gene: VCA0168 (pseudogene)
				NC_002505	403491	Deletion	C	-	Gene: VCt027, tRNA-Ala-4 transfer RNA
				NC_002505	2930405	SNV	A	G	Gene: VCr020, 23Sg ribosomal RNA
				NC_002505	1372253	Insertion	-	TCTTTG	Gene: VC1293 CDS: aromatic amino acid aminotransferase	Asp158_Phe159insLysAsp
DM5-9	PS	S	R	NC_002506	186753	Deletion	CC	-	Gene: VCA0168 (pseudogene)		N	N
				NC_002506	345334	Insertion	-	G	Intergenic, between VCA0351 (uncharacterized) and VCA0353 (uncharacterized)
				NC_002506	273278	Deletion	CG	-	Gene: VCA0254, uncharacterized CDS: predicted glycosyl hydrolase	Arg715fs
				NC_002505	1832842	Insertion	-	CTTA	Intergenic, between VC1699 (uncharacterized) and VC1700 (intracellular septation protein A)
				NC_002506	186759	Deletion	GG	-	Gene: VCA0168 (pseudogene)
				NC_002505	2930401	Deletion	TA	-	Gene: VCr020, 23Sg ribosomal RNA
				NC_002505	1372253	Insertion	-	TCTTTG	Gene: VC1293 CDS: aromatic amino acid aminotransferase	Asp158_Phe159insLysAsp
				NC_002505	266315	Insertion	-	AGGTTTT	Gene: VC0260, wbeU CDS: mannosyl transferase	Leu309fs
DM6-1	S	R	S	NC_002505	2935930	MNV	ACC	GGG	Gene: VCr023, 23Sh ribosomal RNA		ND	ND
				NC_002505	2935934	SNV	C	T	Gene: VCr023, 23Sh ribosomal RNA
				NC_002505	2935936	Deletion	A	-	Gene: VCr023, 23Sh ribosomal RNA
				NC_002505	2935938	SNV	T	G	Gene: VCr023, 23Sh ribosomal RNA
				NC_002506	345470	SNV	A	G	Intergenic, between VCA0351 (uncharacterized) and VCA0353 (uncharacterized)
				NC_002506	345334	Insertion	-	G	Intergenic, between VCA0351 (uncharacterized) and VCA0353 (uncharacterized)
				NC_002506	186753	Deletion	CC	-	Gene: VCA0168 (pseudogene)
				NC_002505	1832842	Insertion	-	CTTA	Intergenic, between VC1699 (uncharacterized) and VC1700 (intracellular septation protein A)
				NC_002506	186759	Deletion	GG	-	Gene: VCA0168 (pseudogene)
				NC_002505	2930417	Insertion	-	A	Gene: VCr020, 23Sg ribosomal RNA
				NC_002505	2935944	MNV	TC	GT	Gene: VCr023, 23Sh ribosomal RNA
				NC_002505	2935948	Replacement	CG	A	Gene: VCr023, 23Sh ribosomal RNA
				NC_002505	2935952	SNV	G	A	Gene: VCr023, 23Sh ribosomal RNA
				NC_002505	1737476	SNV	G	T	Gene: VC1620 (pseudogene)
				NC_002506	273278	Deletion	CG	-	Gene: VCA0254, uncharacterized CDS: predicted glycosyl hydrolase	Arg715fs
				NC_002505	1372253	Insertion	-	TCTTTG	Gene: VC1293 CDS: aromatic amino acid aminotransferase	Asp158_Phe159insLysAsp
				NC_002505	2935941	Deletion	T	-	Gene: VCr023, 23Sh ribosomal RNA
				NC_002505	1737473	SNV	C	G	Gene: VC1620 (pseudogene)
DM6-2	S	R	S	NC_002506	345470	SNV	A	G	Intergenic, between VCA0351 (uncharacterized) and VCA0353 (uncharacterized)		N	N
				NC_002505	1047852	SNV	A	T	Gene: VC0984, toxR CDS: cholera toxin transcriptional activator	Leu58Gln
				NC_002506	186753	Deletion	CC	-	Gene: VCA0168 (pseudogene)
				NC_002506	345334	Insertion	-	G	Intergenic, between VCA0351 (uncharacterized) and VCA0353 (uncharacterized)
				NC_002506	186759	Deletion	GG	-	Gene: VCA0168 (pseudogene)
				NC_002505	1832842	Insertion	-	CTTA	Intergenic, between VC1699 (uncharacterized) and VC1700 (intracellular septation protein A)
				NC_002505	2928220	SNV	C	G	Gene: VCr020, 23Sg ribosomal RNA
				NC_002505	2928222	Deletion	A	-	Gene: VCr020, 23Sg ribosomal RNA
				NC_002505	57610	Insertion	-	A	Gene: VCr002, 23Sa ribosomal RNA
				NC_002505	57611	Insertion	-	A	Gene: VCr002, 23Sa ribosomal RNA
				NC_002505	2928218	SNV	T	A	Gene: VCr020, 23Sg ribosomal RNA
				NC_002506	273278	Deletion	CG	-	Gene: VCA0254, uncharacterized CDS: predicted glycosyl hydrolase	Arg715fs
				NC_002505	1372253	Insertion	-	TCTTTG	Gene: VC1293 CDS: aromatic amino acid aminotransferase	Asp158_Phe159insLysAsp
				NC_002505	2928225	SNV	C	A	Gene: VCr020, 23Sg ribosomal RNA
				NC_002505	2928227	Replacement	C	AA	Gene: VCr020, 23Sg ribosomal RNA
				NC_002505	2928230	Insertion	-	G	Gene: VCr020, 23Sg ribosomal RNA
				NC_002505	2930417	Insertion	-	A	Gene: VCr020, 23Sg ribosomal RNA
DM6-4	S	R	S	NC_002505	1047852	SNV	A	T	Gene: VC0984, toxR CDS: cholera toxin transcriptional activator	Leu58Gln	N	N
				NC_002506	345470	SNV	A	G	Intergenic, between VCA0351 (uncharacterized) and VCA0353 (uncharacterized)
				NC_002506	186753	Deletion	CC	-	Gene: VCA0168 (pseudogene)
				NC_002506	345334	Insertion	-	G	Intergenic, between VCA0351 (uncharacterized) and VCA0353 (uncharacterized)
				NC_002506	186759	Deletion	GG	-	Gene: VCA0168 (pseudogene)
				NC_002505	1737441	Deletion	T	-	Gene: VC1620 (pseudogene)
				NC_002505	1832842	Insertion	-	CTTA	Intergenic, between VC1699 (uncharacterized) and VC1700 (intracellular septation protein A)
				NC_002505	1737471	SNV	C	T	Gene: VC1620 (pseudogene)
				NC_002505	2928218	SNV	T	A	Gene: VCr020, 23Sg ribosomal RNA
				NC_002505	2928220	SNV	C	G	Gene: VCr020, 23Sg ribosomal RNA
				NC_002506	273278	Deletion	CG	-	Gene: VCA0254, uncharacterized CDS: predicted glycosyl hydrolase	Arg715fs
				NC_002505	57610	Insertion	-	A	Gene: VCr002, 23Sa ribosomal RNA
				NC_002505	57611	Insertion	-	A	Gene: VCr002, 23Sa ribosomal RNA
				NC_002505	1372253	Insertion	-	TCTTTG	Gene: VC1293 CDS: aromatic amino acid aminotransferase	Asp158_Phe159insLysAsp
				NC_002505	1737476	SNV	G	T	Gene: VC1620 (pseudogene)
				NC_002505	2928222	Deletion	A	-	Gene: VCr020, 23Sg ribosomal RNA
DM6-5	S	R	S	NC_002505	1047643	SNV	C	A	Gene: VC0984, toxR CDS: cholera toxin transcriptional activator	Glu128*	N	N
				NC_002505	2930417	Insertion	-	A	Gene: VCr020, 23Sg ribosomal RNA
				NC_002505	2930419	SNV	C	A	Gene: VCr020, 23Sg ribosomal RNA
				NC_002506	186753	Deletion	CC	-	Gene: VCA0168 (pseudogene)
				NC_002506	345334	Insertion	-	G	Intergenic, between VCA0351 (uncharacterized) and VCA0353 (uncharacterized)
				NC_002506	186759	Deletion	GG	-	Gene: VCA0168 (pseudogene)
				NC_002505	1832842	Insertion	-	CTTA	Intergenic, between VC1699 (uncharacterized) and VC1700 (intracellular septation protein A)
				NC_002505	2930405	SNV	A	G	Gene: VCr020, 23Sg ribosomal RNA
				NC_002505	402109	SNV	A	C	Gene: VCr010, 16Sd ribosomal RNA
				NC_002505	2930397	SNV	C	T	Gene: VCr020, 23Sg ribosomal RNA
				NC_002505	2930410	Replacement	CT	GAGA	Gene: VCr020, 23Sg ribosomal RNA
				NC_002505	402111	Replacement	T	CC	Gene: VCr010, 16Sd ribosomal RNA
				NC_002505	2935941	Deletion	T	-	Gene: 23Sh, rRNA: rRNA
				NC_002505	2930413	MNV	TC	GT	Gene: VCr020, 23Sg ribosomal RNA
				NC_002506	273278	Deletion	CG	-	Gene: VCA0254, uncharacterized CDS: predicted glycosyl hydrolase	Arg715fs
				NC_002505	402096	MNV	AG	TC	Gene: VCr010, 16Sd ribosomal RNA
				NC_002505	402099	MNV	AG	TA	Gene: VCr010, 16Sd ribosomal RNA
				NC_002505	2930401	Insertion	-	C	Gene: VCr020, 23Sg ribosomal RNA
				NC_002505	2930402	Replacement	AA	CGTG	Gene: VCr020, 23Sg ribosomal RNA
				NC_002505	1372253	Insertion	-	TCTTTG	Gene: VC1293 CDS: aromatic amino acid aminotransferase	Asp158_Phe159insLysAsp
DM6-6	S	R	S	NC_002505	2930403	SNV	A	G	Gene: VCr020, 23Sg ribosomal RNA		ND	ND
				NC_002505	2930405	SNV	A	G	Gene: VCr020, 23Sg ribosomal RNA
				NC_002506	186753	Deletion	CC	-	Gene: VCA0168 (pseudogene)
				NC_002506	345470	SNV	A	G	Intergenic, between VCA0351 (uncharacterized) and VCA0353 (uncharacterized)
				NC_002506	345334	Insertion	-	G	Intergenic, between VCA0351 (uncharacterized) and VCA0353 (uncharacterized)
				NC_002505	1737441	Deletion	T	-	Gene: VC1620 (pseudogene)
				NC_002506	186759	Deletion	GG	-	Gene: VCA0168 (pseudogene)
				NC_002505	1832842	Insertion	-	CTTA	Intergenic, between VC1699 (uncharacterized) and VC1700 (intracellular septation protein A)
				NC_002506	273278	Deletion	CG	-	Gene: VCA0254, uncharacterized CDS: predicted glycosyl hydrolase	Arg715fs
				NC_002505	1372253	Insertion	-	TCTTTG	Gene: VC1293 CDS: aromatic amino acid aminotransferase	Asp158_Phe159insLysAsp
DM6-7	S	PS	S	NC_002505	1737441	Deletion	T	-	Gene: VC1620 (pseudogene)		ND	ND
				NC_002505	2935930	MNV	ACC	GGG	Gene: VCr023, 23Sh ribosomal RNA
				NC_002505	2935934	SNV	C	T	Gene: VCr023, 23Sh ribosomal RNA
				NC_002505	2935936	Deletion	A	-	Gene: VCr023, 23Sh ribosomal RNA
				NC_002505	2935938	SNV	T	G	Gene: VCr023, 23Sh ribosomal RNA
				NC_002505	2935941	Deletion	T	-	Gene: VCr023, 23Sh ribosomal RNA
				NC_002505	2935944	MNV	TC	GT	Gene: VCr023, 23Sh ribosomal RNA
				NC_002505	2935948	Replacement	CG	A	Gene: VCr023, 23Sh ribosomal RNA
				NC_002506	345470	SNV	A	G	Intergenic, between VCA0351 (uncharacterized) and VCA0353 (uncharacterized)
				NC_002506	186753	Deletion	CC	-	Gene: VCA0168 (pseudogene)
				NC_002506	345334	Insertion	-	G	Intergenic, between VCA0351 (uncharacterized) and VCA0353 (uncharacterized)
				NC_002506	186759	Deletion	GG	-	Gene: VCA0168 (pseudogene)
				NC_002505	1832842	Insertion	-	CTTA	Intergenic, between VC1699 (uncharacterized) and VC1700 (intracellular septation protein A)
				NC_002506	273278	Deletion	CG	-	Gene: VCA0254, uncharacterized CDS: predicted glycosyl hydrolase	Arg715fs
				NC_002505	1372253	Insertion	-	TCTTTG	Gene: VC1293 CDS: aromatic amino acid aminotransferase	Asp158_Phe159insLysAsp
DM6-9	S	PS	S	NC_002505	1737441	Deletion	T	-	Gene: VC1620 (pseudogene)		ND	ND
				NC_002506	345470	SNV	A	G	Intergenic, between VCA0351 (uncharacterized) and VCA0353 (uncharacterized)
				NC_002506	186753	Deletion	CC	-	Gene: VCA0168 (pseudogene)
				NC_002506	345334	Insertion	-	G	Intergenic, between VCA0351 (uncharacterized) and VCA0353 (uncharacterized)
				NC_002505	1832842	Insertion	-	CTTA	Intergenic, between VC1699 (uncharacterized) and VC1700 (intracellular septation protein A)
				NC_002506	273278	Deletion	C	-	Gene: VCA0254, uncharacterized CDS: predicted glycosyl hydrolase	Arg715fs
				NC_002506	186759	Deletion	GG	-	Gene: VCA0168 (pseudogene)
				NC_002505	1737476	SNV	G	T	Gene: VC1620 (pseudogene)
				NC_002505	1737472	MNV	GC	CT	Gene: VC1620 (pseudogene)
				NC_002505	1372253	Insertion	-	TCTTTG	Gene: VC1293 CDS: aromatic amino acid aminotransferase	Asp158_Phe159insLysAsp
DM6-10	S	R	S	NC_002506	345334	Insertion	-	G	Intergenic, between VCA0351 (uncharacterized) and VCA0353 (uncharacterized)		ND	ND
				NC_002506	186753	Deletion	CC	-	Gene: VCA0168 (pseudogene)
				NC_002505	1737441	Deletion	T	-	Gene: VC1620 (pseudogene)
				NC_002506	186759	Deletion	GG	-	Gene: VCA0168 (pseudogene)
				NC_002505	2930417	Insertion	-	A	Gene: VCr020, 23Sg ribosomal RNA
				NC_002505	1832842	Insertion	-	CTTA	Intergenic, between VC1699 (uncharacterized) and VC1700 (intracellular septation protein A)
				NC_002505	2930405	SNV	A	G	Gene: VCr020, 23Sg ribosomal RNA
				NC_002505	2928222	Deletion	A	-	Gene: VCr020, 23Sg ribosomal RNA
				NC_002505	2929606	MNV	AT	GG	Gene: VCr020, 23Sg ribosomal RNA
				NC_002505	2930419	SNV	C	A	Gene: VCr020, 23Sg ribosomal RNA
				NC_002505	2928220	SNV	C	G	Gene: VCr020, 23Sg ribosomal RNA
				NC_002505	2929601	Replacement	CC	G	Gene: VCr020, 23Sg ribosomal RNA
				NC_002505	2929604	SNV	A	T	Gene: VCr020, 23Sg ribosomal RNA
				NC_002505	2929927	Deletion	G	-	Gene: VCr020, 23Sg ribosomal RNA
				NC_002505	2929931	SNV	G	C	Gene: VCr020, 23Sg ribosomal RNA
				NC_002505	1372253	Insertion	-	TCTTTG	Gene: VC1293 CDS: aromatic amino acid aminotransferase	Asp158_Phe159insLysAsp
				NC_002506	273278	Deletion	CG	-	Gene: VCA0254, uncharacterized CDS: predicted glycosyl hydrolase	Arg715fs
				NC_002505	403473	SNV	G	A	Gene: VCt027, tRNA-Ala-4 transfer RNA
				NC_002505	2929610	MNV	CCT	ATG	Gene: VCr020, 23Sg ribosomal RNA
DM7-6	S	R	S	NC_002505	1737441	Deletion	T	-	Gene: VC1620 (pseudogene)		N	N
				NC_002506	345470	SNV	A	G	Intergenic, between VCA0351 (uncharacterized) and VCA0353 (uncharacterized)
				NC_002505	1047346	Insertion	-	A	Gene: VC0984, toxR CDS: cholera toxin transcriptional activator	Ser227fs
				NC_002506	186753	Deletion	CC	-	Gene: VCA0168 (pseudogene)
				NC_002506	345334	Insertion	-	G	Intergenic, between VCA0351 (uncharacterized) and VCA0353 (uncharacterized)
				NC_002506	186759	Deletion	GG	-	Gene: VCA0168 (pseudogene)
				NC_002505	1832842	Insertion	-	CTTA	Intergenic, between VC1699 (uncharacterized) and VC1700 (intracellular septation protein A)
				NC_002506	273278	Deletion	CG	-	Gene: VCA0254, uncharacterized CDS: predicted glycosyl hydrolase	Arg715fs
				NC_002505	1372253	Insertion	-	TCTTTG	Gene: VC1293 CDS: aromatic amino acid aminotransferase	Asp158_Phe159insLysAsp
DM7-10	S	R	S	NC_002505	2930417	Insertion	-	A	Gene: VCr020, 23Sg ribosomal RNA		N	N
				NC_002505	2930419	SNV	C	A	Gene: VCr020, 23Sg ribosomal RNA
				NC_002506	345470	SNV	A	G	Intergenic, between VCA0351 (uncharacterized) and VCA0353 (uncharacterized)
				NC_002506	186753	Deletion	CC	-	Gene: VCA0168 (pseudogene)
				NC_002506	186759	Deletion	GG	-	Gene: VCA0168 (pseudogene)
				NC_002506	345334	Insertion	-	G	Intergenic, between VCA0351 (uncharacterized) and VCA0353 (uncharacterized)
				NC_002505	1832842	Insertion	-	CTTA	Intergenic, between VC1699 (uncharacterized) and VC1700 (intracellular septation protein A)
				NC_002505	2930410	Replacement	CT	GAGA	Gene: VCr020, 23Sg ribosomal RNA
				NC_002505	2930413	MNV	TC	GT	Gene: VCr020, 23Sg ribosomal RNA
				NC_002505	1047529	SNV	G	A	Gene: VC0984, toxR CDS: cholera toxin transcriptional activator	Gln166*
				NC_002505	2930405	SNV	A	G	Gene: VCr020, 23Sg ribosomal RNA
				NC_002505	1372253	Insertion	-	TCTTTG	Gene: VC1293 CDS: aromatic amino acid aminotransferase	Asp158_Phe159insLysAsp
				NC_002505	2930398	Deletion	A	-	Gene: VCr020, 23Sg ribosomal RNA
				NC_002505	2930401	Replacement	TAA	G	Gene: VCr020, 23Sg ribosomal RNA
