# Supplementary material for: A cocktail of three virulent bacteriophages prevents Vibrio cholerae infection in animal models
Source: Nat Commun. 2017 Feb 1;8:14187. doi: 10.1038/ncomms14187 (PMC5296635; doi:10.1038/ncomms14187)
Supplement: Supplementary Data 3 — Sensitivity of surviving rabbit isolates to ICP phages. Refers to data presented in Figure 4 and Supplementary Table 3. Sensitivity was determined by efficiency of plating (EOP). [file ncomms14187-s4.xlsx]

## Sheet: Table S3 
Supplementary Data 3. Sensitivity of surviving rabbit isolates to ICP phages
Refers to data presented in Figure 4 and Supplementary Information Supplementary Table 3. Sensitivity was determined by efficiency of plating (EOP).
Key: S = EOP > 10-1; PS = 10-5 < EOP < 10-1; R = EOP < 10-6 (limit of detection). TURBID* = plaques were turbid instead of clear.
Rabbit	Isolate	Efficiency of Plaquing			Resistance
		ICP1	ICP2	ICP3	ICP1	ICP2	ICP3
3h Prophylaxis
N	1	1e-06	0.26	1e-06	R	S	R
	2	TURBID*	0.296667	1e-06	PS	S	R
	3	1.45556	0.735849	1.49315	S	S	S
	7	3.80682e-05	0.583333	3.03e-05	PS	S	PS
	8	1e-06	0.837838	TURBID*	R	S	PS
	9	1.87192	0.7	1.39726	S	S	S
P	3	4.3e-06	0.218333	1e-06	PS	S	R
	4	1e-06	0.616667	1e-06	R	S	R
	5	1e-06	0.171667	1e-06	R	S	R
	7	1e-06	0.17	3.44828e-05	R	S	PS
	8	1e-06	0.171667	TURBID*	R	S	PS
	9	5.43478e-07	0.145	TURBID*	PS	S	PS
	10	1e-06	0.19	1e-06	R	S	R
R	1	1e-06	1.26087	1e-06	R	S	R
	2	1.08867	1.40541	1.27273	S	S	S
	4	1e-06	0.884058	1e-06	R	S	R
	5	1e-06	0.768116	0.18	R	S	S
	8	1e-06	0.942029	1e-06	R	S	R
	9	1.17391	2.21429	0.8	S	S	S
	10	1e-06	TURBID*	1e-06	R	PS	R
24h Prophylaxis
A	1	1e-06	1.83333	0.106061	R	S	S
	2	1e-06	0.97619	1e-06	R	S	R
	3	1e-06	1.30952	1e-06	R	S	R
	4	1e-06	1.38095	1e-06	R	S	R
	5	1e-06	2.07143	1e-06	R	S	R
	6	0.921053	0.921053	0.236364	S	S	S
	7	1e-06	2.21429	1e-06	R	S	R
	8	1e-06	1.7381	1e-06	R	S	R
	9	1e-06	2.52381	TURBID*	R	S	PS
	10	1e-06	2.14286	1e-06	R	S	R
B	1	0.973684	1.33333	0.345455	S	S	S
	2	1.23684	1.57143	0.290909	S	S	S
	4	1e-06	1.71429	TURBID*	R	S	PS
	6	1e-06	2.57143	1e-06	R	S	R
	8	1e-06	2.07143	TURBID*	R	S	PS
	9	1e-06	2.02381	1e-06	R	S	R
	10	4.77778	2.02381	0.643836	S	S	S
C	1	2.78409	0.914894	0.731092	S	S	S
	2	0.421053	2.25532	0.221212	S	S	S
	3	1e-06	1.53191	1e-06	R	S	R
	4	1e-06	1.44681	1e-06	R	S	R
	5	1.14474	1.08511	0.363636	S	S	S
	6	1e-06	1.46809	1e-06	R	S	R
	7	0.815789	0.778571	0.684932	S	S	S
	8	1e-06	1.68085	TURBID*	R	S	PS
	9	2.22222	1.48936	0.31087	S	S	S
	10	0.567901	1	0.369697	S	S	S
D	1	1e-06	1.42553	TURBID*	R	S	PS
	2	1e-06	3.92857	1e-06	R	S	R
	3	1e-06	1.29787	1e-06	R	S	R
	4	1e-06	1.17021	1e-06	R	S	R
	5	1e-06	0.698113	1e-06	R	S	R
	6	1e-06	1.89362	1e-06	R	S	R
	7	1	1.04255	1	S	S	S
	8	1e-06	1.74468	1e-06	R	S	R
	9	TURBID*	2.29787	TURBID*	PS	S	PS
	10	1e-06	0.528302	1e-06	R	S	R
E	1	1.78378	0.857143	1.65152	S	S	S
	2	1.48649	0.910714	1.43939	S	S	S
	3	2.35135	0.360714	1.30303	S	S	S
	4	1e-06	0.892857	TURBID*	R	S	PS
	5	1e-06	1	1e-06	R	S	R
	6	1e-06	0.307143	TURBID*	R	S	PS
	7	2.09877	1.43478	1.71212	S	S	S
	8	0.000118378	1.27536	0.621212	PS	S	S
	9	1e-06	0.116071	1e-06	R	S	R
	10	0.354054	0.607143	0.215152	S	S	PS
F	1	TURBID*	0.821429	TURBID*	PS	S	PS
	2	1.16279	0.316071	0.38	S	S	S
	3	1e-06	0.714286	TURBID*	R	S	PS
	4	0.895349	0.535714	0.3	S	S	S
	5	1e-06	0.176471	1e-06	R	S	R
	6	1e-06	0.358929	0.2	R	S	S
	8	1e-06	0.307143	1e-06	R	S	R
	9	1e-06	0.535714	1e-06	R	S	R
	10	0.72093	0.301786	0.233333	S	S	S
H	1	1e-06	0.328431	0.10566	R	S	S
	2	1.10606	0.978571	1.24528	S	S	S
	3	0.666667	1.15942	1.24528	S	S	S
	4	1e-06	0.362745	1e-06	R	S	R
	5	1e-06	0.455882	1e-06	R	S	R
	6	7	0.514706	1.28302	S	S	S
	7	0.969697	0.210784	1.45283	S	S	S
	8	TURBID*	0.0372549	TURBID*	PS	PS	PS
	9	6.11111	0.956522	1.49057	S	S	S
	10	1.1	0.264706	1.18868	S	S	S
J	1	0.728155	0.5	0.972973	S	S	S
	2	0.84466	0.357843	0.878378	S	S	S
	3	2.91262	0.343137	0.756757	S	S	S
	4	1e-06	0.308824	1e-05	R	S	R
	5	0.466019	0.318627	0.851351	S	S	S
	6	5.44444	0.240196	1.56164	S	S	S
	7	1e-06	0.27451	TURBID*	R	S	PS
	8	1e-06	0.446078	1e-06	R	S	R
	9	1e-06	0.22549	1e-06	R	S	R
	10	1e-06	0.387255	1e-06	R	S	R
