# Supplementary material for: A cocktail of three virulent bacteriophages prevents Vibrio cholerae infection in animal models
Source: Nat Commun. 2017 Feb 1;8:14187. doi: 10.1038/ncomms14187 (PMC5296635; doi:10.1038/ncomms14187)
Supplement: Supplementary Data 4 — Mutations in selected surviving rabbit isolates. Selected V. cholerae isolates (from Figure 4, Supplementary Table 3, and Supplementary Data 3) were submitted to whole-genome sequencing, and variant analysis was performed on reads mapped to the V. cholera N16961 genome, chromosomes I and II (NC_002505, NC_002506). Virulence predictions are based on prior Tn-Seq analyses identifying V. cholerae genes needed in the infant mouse model13 and the infant rabbit model18-20. [file ncomms14187-s5.xlsx]

## Sheet: Supp Data 4
Supplementary Data 4. Mutations in selected surviving rabbit isolates
Selected V. cholerae isolates (from Figure 4, Supplementary Information Supplementary Table 3, and Supplementary Data 3) were submitted to whole-genome sequencing, and variant analysis was performed on reads mapped to the V. cholerae N16961 genome, chromosomes I and II (NC_002505, NC_002506).
Virulence predictions are based on prior Tn-Seq analyses identifying V. cholerae genes needed in the infant mouse model13 and the infant rabbit model18-20.
Key
Resistance based on Supplementary Data 3: S = sensitive; PS = partially sensitive; R = resistant;
Predicted virulence: N = not virulent; ND = not determined; U = disagreements in literature.
	=	lipopolysaccharide synthesis mutant
Isolate	Resistance			Reference Genome	Reference Position	Variant Type	Ref.	Var.	Annotations for Site	Amino Acid Change	Predicted Virulence
	ICP1	ICP2	ICP3								In Mice	In Rabbits
3h Prophylaxis
N1	R	S	R	NC_002505	254860	Deletion	A	-	Gene: VC0249, wbeL CDS: predicted role in tetronate synthesis	Thr39fs	N	N
N2	PS	S	R	NC_002505	274720	Deletion	A	-	Gene: VC0269, manA CDS: mannose-6-phosphate isomerase for perosamine synthesis	Thr74fs	N	U
N8	R	S	PS	No mutations above 51%							ND	ND
P4	R	S	R	NC_002505	258365	Deletion	A	-	Gene: VC0251, wbeN CDS: acyl protein synthase/acyl-CoA reductase	Ala361fs	N	N
				NC_002505	1047942	SNV	A	G	Gene: VC0984, toxR CDS: cholera toxin transcriptional activator	Phe28Ser
P5	R	S	R	NC_002506	980632	MNV	CG	GC	Gene: VCA1031 CDS: predicted chemotaxis protein		N	N
				NC_002506	993684	SNV	C	A	Gene: VCA1043 CDS: TagE protein
				NC_002506	1004685	SNV	T	G	Gene: VCA1055 CDS: LysR family transcriptional regulator	Val73Gly
				NC_002505	258365	Deletion	A	-	Gene: VC0251, wbeN CDS: acyl protein synthase/acyl-CoA reductase	Ala361fs
P7	R	S	PS	NC_002505	244954	SNV	C	T	Gene: VC0239, wavL CDS: glycosyltransferase in LPS core assembly	Glu11Lys	N	U
P8	R	S	PS	NC_002506	345470	SNV	A	G	Intergenic, between VCA0351 (uncharacterized) and VCA0353 (uncharacterized)		N	N
				NC_002505	258365	Deletion	A	-	Gene: VC0251, wbeN CDS: acyl protein synthase/acyl-CoA reductase	Ala361fs
R1	R	S	R	NC_002506	273278	Deletion	CG	-	Gene: VCA0254, uncharacterized CDS: hypothetical	Arg715fs	N	N
				NC_002505	265588	SNV	C	T	Gene: VC0260, wbeU CDS: mannosyl transferase	Arg551His
R5	R	S	S	NC_002506	345470	SNV	A	G	Intergenic, between VCA0351 (uncharacterized) and VCA0353 (uncharacterized)		ND	ND
R10	R	PS	R	NC_002506	273278	Deletion	CG	-	Gene: VCA0254, uncharacterized CDS: predicted glycosyl hydrolase	Arg715fs	N	N
				NC_002505	254860	Deletion	A	-	Gene: VC0249, wbeL CDS: predicted role in tetronate synthesis	Thr39fs
24h Prophylaxis
A1	R	S	S	NC_002505	249247	SNV	C	T	Gene: VC0242, manB CDS: phosphomannomutase	Ser440Phe	N	N
A5	R	S	R	NC_002505	258820	SNV	C	T	Gene: VC0251, wbeN CDS: acyl protein synthase/acyl-CoA reductase RfbN	Ser510Leu	N	N
A7	R	S	R	NC_002505	258820	SNV	C	T	Gene: VC0251, wbeN CDS: acyl protein synthase/acyl-CoA reductase RfbN	Ser510Leu	N	N
A8	R	S	R	NC_002506	345470	SNV	A	G	Intergenic, between VCA0351 (uncharacterized) and VCA0353 (uncharacterized)		ND	ND
				NC_002506	273278	Deletion	CG	-	Intergenic, downstream of VCA0253 (antibiotic acetyltransferase) and VCA0254 (predicted glycosyl hydrolase)	Arg715fs
				NC_002505	2334417	Insertion	-	A	Intergenic, between VC2187 and VC2188 (structural flagella proteins)
A9	R	S	PS	NC_002505	266068	SNV	G	A	Gene: VC0260, wbeU CDS: mannosyl transferase	Thr391Ile	N	N
				NC_002506	345470	SNV	A	G	Intergenic, between VCA0351 (uncharacterized) and VCA0353 (uncharacterized)
				NC_002506	273278	Deletion	CG	-	Gene: VCA0254, uncharacterized CDS: predicted glycosyl hydrolase	Arg715fs
B4	R	S	PS	NC_002505	248290	SNV	C	T	Gene: VC0242, manB CDS: phosphomannomutase	Pro121Leu	N	N
				NC_002506	345470	SNV	A	G	Intergenic, between VCA0351 (uncharacterized) and VCA0353 (uncharacterized)
				NC_002506	273278	Deletion	CG	-	Intergenic, downstream of VCA0253 (antibiotic acetyltransferase) and VCA0254 (predicted glycosyl hydrolase)	Arg715fs
B8	R	S	PS	NC_002505	254860	Deletion	A	-	Gene: VC0249, wbeL CDS: predicted role in tetronate synthesis	Thr39fs	N	N
C4	R	S	R	NC_002505	254860	Deletion	A	-	Gene: VC0249, wbeL CDS: predicted role in tetronate synthesis	Thr39fs	N	N
C8	R	S	PS	NC_002505	229371	Deletion	GCAGC	-	Gene: VC0223, wavA CDS: HepIII transferase	Arg169fs	N	U
D1	R	S	PS	NC_002505	251296	SNV	C	A	Gene: VC0244, wbeE CDS: perosamine synthase	Thr281Lys	N	N
D2	R	S	R	NC_002506	980632	MNV	CG	GC	Gene: VCA1031 CDS: Predicted chemotaxis protein		N	N
				NC_002506	993684	SNV	C	A	Gene: VCA1043 CDS: TagE protein
				NC_002506	1004685	SNV	T	G	Gene: VCA1055 CDS: LysR family transcriptional regulator	Val73Gly
				NC_002505	254860	Deletion	A	-	Gene: VC0249, wbeL CDS: predicted role in tetronate synthesis	Thr39fs
				NC_002506	273278	Deletion	CG	-	Gene: VCA0254, uncharacterized CDS: predicted glycosyl hydrolase	Arg715fs
D5	R	S	R	NC_002505	266315	Insertion	-	AGGTTTT	Gene: VC0260, wbeU CDS: mannosyl-transferase	Leu309fs	N	N
D10	R	S	R	NC_002506	345470	SNV	A	G	Intergenic, between VCA0351 (uncharacterized) and VCA0353 (uncharacterized)		N	N
				NC_002505	254860	Deletion	A	-	Gene: VC0249, wbeL CDS: predicted role in tetronate synthesis	Thr39fs
				NC_002505	1737441	Deletion	T	-	Gene: VC1620 (pseudogene)
				NC_002506	273278	Deletion	CG	-	Gene: VCA0254, uncharacterized CDS: predicted glycosyl hydrolase	Arg715fs
E4	R	S	PS	NC_002505	1737441	Deletion	T	-	Gene: VC1620 (pseudogene)		N	N
				NC_002505	264729	SNV	G	T	Gene: VC0259, wbeV CDS: LPS biosynthesis protein	Ala213Glu
				NC_002506	273278	Deletion	CG	-	Gene: VCA0254, uncharacterized CDS: predicted glycosyl hydrolase
E5	R	S	R	NC_002506	345470	SNV	A	G	Intergenic, between VCA0351 (uncharacterized) and VCA0353 (uncharacterized)		N	N
				NC_002505	1737441	Deletion	T	-	Gene: VC1620 (pseudogene)
				NC_002505	254860	Deletion	A	-	Gene: VC0249, wbeL CDS: predicted role in tetronate synthesis	Thr39fs
				NC_002506	273278	Deletion	CG	-	Gene: VCA0254, uncharacterized CDS: predicted glycosyl hydrolase	Arg715fs
E8	PS	S	S	NC_002506	345470	SNV	A	G	Intergenic, between VCA0351 (uncharacterized) and VCA0353 (uncharacterized)		N	N
				NC_002505	254860	Deletion	A	-	Gene: VC0249, wbeL CDS: predicted role in tetronate synthesis	Thr39fs
				NC_002506	273278	Deletion	CG	-	Gene: VCA0254, uncharacterized CDS: predicted glycosyl hydrolase	Arg715fs
E10	S	S	PS	NC_002506	980632	MNV	CG	GC	Gene: VCA1031 CDS: Predicted chemotaxis protein		N	N
				NC_002506	1004685	SNV	T	G	Gene: VCA1055 CDS: LysR family transcriptional regulator	Val73Gly
				NC_002506	993684	SNV	C	A	Gene: VCA1043 CDS: TagE protein
				NC_002505	247983	SNV	G	A	Gene: VC0242, manB CDS: phosphomannomutase	Glu19Lys
F6	R	S	S	NC_002506	993684	SNV	C	A	Gene: VCA1043 CDS: TagE protein		N	N
				NC_002506	1004685	SNV	T	G	Gene: VCA1055 CDS: LysR family transcriptional regulator	Val73Gly
				NC_002506	980632	MNV	CG	GC	Gene: VCA1031 CDS: Predicted chemotaxis protein
				NC_002505	266068	SNV	G	A	Gene: VC0260, wbeU CDS: mannosyl transferase	Thr391Ile
F8	R	S	R	NC_002505	254860	Deletion	A	-	Gene: VC0249, wbeL CDS: predicted role in tetronate synthesis	Thr39fs	N	N
H1	R	S	S	NC_002505	254860	Deletion	A	-	Gene: VC0249, wbeL CDS: predicted role in tetronate synthesis	Thr39fs	N	N
H5	R	S	R	NC_002505	1737441	Deletion	T	-	Gene: VC1620 (pseudogene)		N	N
				NC_002506	273278	Deletion	CG	-	Gene: VCA0254, uncharacterized CDS: predicted glycosyl hydrolase	Arg715fs
				NC_002505	254860	Deletion	A	-	Gene: VC0249, wbeL CDS: predicted role in tetronate synthesis	Thr39fs
H8	PS	PS	PS	NC_002506	345470	SNV	A	G	Intergenic, between VCA0351 (uncharacterized) and VCA0353 (uncharacterized)		N	N
				NC_002506	273278	Deletion	CG	-	Gene: VCA0254, uncharacterized CDS: predicted glycosyl hydrolase	Arg715fs
				NC_002505	258365	Deletion	A	-	Gene: VC0251, wbeN CDS: acyl protein synthase/acyl-CoA reductase	Ala361fs
J4	R	S	R	NC_002505	248868	SNV	C	A	Gene: VC0242, manB CDS: phosphomannomutase	His314Asn	N	N
				NC_002506	273278	Deletion	CG	-	Gene: VCA0254, uncharacterized CDS: predicted glycosyl hydrolase	Arg715fs
J7	R	S	PS	NC_002506	130140	SNV	C	T	Gene: VCA0117 CDS: AAA family ATPase	Pro451Ser	N	N
				NC_002506	273278	Deletion	CG	-	Gene: VCA0254, uncharacterized CDS: predicted glycosyl hydrolase	Arg715fs
				NC_002505	248094	SNV	A	G	Gene: VC0242, manB CDS: phosphomannomutase	Ser56Gly
J8	R	S	R	NC_002505	254860	Deletion	A	-	Gene: VC0249, wbeL CDS: predicted role in tetronate synthesis	Thr39fs	N	N
J9	R	S	R	NC_002505	254860	Deletion	A	-	Gene: VC0249, wbeL CDS: predicted role in tetronate synthesis	Thr39fs	N	N
